# Supplementary material for: Effects of Lipidation on a Proline-Rich Antibacterial Peptide
Source: Int J Mol Sci. 2021 Jul 26;22(15):7959. doi: 10.3390/ijms22157959 (PMC8347091; doi:10.3390/ijms22157959)
Supplement: Supplementary file 1 [file ijms-22-07959-s001.zip]

Archive with 1 entries (1 files):
- ijms-1297105-supplementary.pdf
